# Supplementary material for: Adherence to Mediterranean Diet and Food Neophobia Occurrence in Children: A Study Carried out in Italy
Source: Nutrients. 2023 Dec 12;15(24):5078. doi: 10.3390/nu15245078 (PMC10746015; doi:10.3390/nu15245078)
Supplement: Supplementary file 1 [file nutrients-15-05078-s001.zip]

Archive with 1 entries (1 files):
- nutrients-2727067-supplementary.pdf
